# Supplementary material for: The Barley Heavy Metal Associated Isoprenylated Plant Protein HvFP1 Is Involved in a Crosstalk between the Leaf Development and Abscisic Acid-Related Drought Stress Responses
Source: Plants (Basel). 2022 Oct 26;11(21):2851. doi: 10.3390/plants11212851 (PMC9657915; doi:10.3390/plants11212851)
Supplement: Supplementary file 1 [file plants-11-02851-s001.zip]

Archive with 1 entries (1 files):
- plants-1953690-supplementary.pdf
